# Supplementary material for: The emergence of chromosomally located blaCTX-M subtypes in Salmonella enterica serotype Kentucky ST198 isolated from diarrhea patients, food, and environmental sources in Henan, China
Source: Front Microbiol. 2026 Feb 4;17:1758643. doi: 10.3389/fmicb.2026.1758643 (PMC12913533; doi:10.3389/fmicb.2026.1758643)
Supplement: Supplementary file 2 [file Table_2.XLSX]

## Sheet: Table S1
Serovars	Sources (no. )			Total
	Diarrhea patients	Food	Environment
S. Enteritidis	416	127	10	553
S. Typhimurium	269	47	-	316
S. Newport	3	63	13	79
S. Kentucky	19	48	9	76
S. Corvallis	4	34	11	49
S. Thompson	37	9	1	47
S. Agona	9	32	1	42
S. Schwarzengrund	6	16	4	26
S. Indiana	4	19	-	23
S. Derby	15	7	-	22
S. London	18	4	-	22
S. Mbandaka	6	2	12	20
S. Glodcoast	17	1	-	18
S. Stanley	14	4	-	18
S. Infanti	7	7	-	14
S. Rissen	6	6	-	12
S. Typhi	9	1	-	10
S. Muenster	2	5	2	9
S. Braenderup	1	8	-	9
S. Cyprus	-	8	-	8
S. Senftenberg	3	5	-	8
S.Aberdeen	-	7	-	7
S.Dublin	7	0	-	7
S.Worthington	1	3	3	7
S.Togo	-	6	-	6
S. Kottbus	2	4	-	6
S. Saintpaul	5	1	-	6
S. Livingstone	2	4	-	6
S. Potsdam	1	4	-	5
S. Chester	-	5	-	5
S. Irumu	5	0	-	5
S. Isangi	4	1	-	5
S. Albany	-	5	-	5
S. Morbificans	4	0	-	4
S. Blegdam	3	1	-	4
S. Kouka	-	1	3	4
S. Afula	-	3	1	4
S. Brezany	2	2	-	4
S. Dessau	4	0	-	4
S. Heidelberg	-	4	-	4
S. Brikama	1	2	-	3
S. Dabou	-	3	-	3
S. Give	2	1	-	3
S. Lagos	2	1	-	3
S. Tennessee	1	0	2	3
S. Ughelli	3	0	-	3
S. Lexington	1	1	1	3
S. Cremieu	-	1	2	3
S. Fanti	-	2	-	2
S. Bareilly	2	0	-	2
S. Butantan	-	0	2	2
S. Tshiongwe	-	2	-	2
S. Havana	-	1	1	2
S. Litchfield	1	1	-	2
S. Macclesfield	1	1	-	2
S. Neftenbach	-	2	-	2
S. Chartres	1	0	1	2
S. Sandiego	2	0	-	2
S. Stanleyville	-	2	-	2
S. Offa	-	2	-	2
S. Montevideo	2	0	-	2
S. Poona	1	0	1	2
S. Anatum	1	1	-	2
S. Mkamba	-	2	-	2
S. Abony	2	0	-	2
S. Alfort	-	1	-	1
S. Agama	1	0	-	1
S. Atakpame	-	1	-	1
S. Essen	1	0	-	1
S. Escanaba	1	0	-	1
S. Oranieburg	-	1	-	1
S. Orion	-	1	-	1
S. Bellevue	-	1	-	1
S. Bispebjerg	1	0	-	1
S. Bonariensis	1	0	-	1
S. Brandenburg	1	0	-	1
S. Brijbhumi	-	1	-	1
S. Breukelen	1	0	-	1
S. Chennai	-	1	-	1
S. Daula	1	0	-	1
S. Ohio	-	1	-	1
S. Fayed	1	0	-	1
S. Fillmore	1	0	-	1
S. Gueuletapee	-	1	-	1
S. Harrisonburg	-	1	-	1
S. Gatuni	-	1	-	1
S. Cannstatt	-	1	-	1
S. Concord	1	0	-	1
S. Limete	1	0	-	1
S. Rubislaw	-	1	-	1
S. Manchester	-	1	-	1
S. Muenchen	1	0	-	1
S. Newlands	-	1	-	1
S. Stratford	-	1	-	1
S. Tabligbo	-	0	1	1
S. Virchow	1	0	-	1
S. Winston	1	0	-	1
S. Angers	-	1	-	1
S. Aserputten	1	0	-	1
S. Jerusalem	-	1	-	1
S. Eastbourne	-	1	-	1
S. Choleraesuis	1	0	-	1
total	945	548	81	1574

## Sheet: Table S2
Strain	Clade	Year of isolation	Source	City	cgST	CTX	CFX	CAZ	CFZ	AMP	AMS	CIP	NAL	CHL	GEN	AZM	IPM	SXT	CT	TET
HA22108	ST198-2	2022	Human	Zhengzhou	296405	R	R	R	R	R	R	R	R	R	R	S	S	R	S	R
HA21142	ST198-1	2021	Human	Zhengzhou	301664	R	S	S	R	R	R	R	R	S	R	S	S	S	S	R
HA19150	ST198-2	2019	Human	Zhengzhou	296405	R	I	R	R	R	S	R	R	R	R	R	S	R	S	R
HA19151	ST198-2	2019	Human	Zhengzhou	296405	R	I	R	R	R	I	R	R	R	R	R	S	R	S	R
HA19030	ST198-1	2019	Human	Kaifeng	236434	R	S	I	R	R	R	R	R	S	R	S	S	S	S	R
HA19127	ST198-2	2019	Human	Kaifeng	296405	R	I	R	R	R	R	R	R	R	R	R	S	R	S	R
HA19134	ST198-2	2019	Human	Kaifeng	296405	R	S	R	R	R	R	R	R	R	R	R	I	R	S	R
HA22031	ST198-2	2022	Human	Kaifeng	296405	R	I	R	R	R	I	R	R	R	R	S	S	R	S	R
HA18154	ST198-2	2018	Human	Luoyang	296405	R	R	R	R	R	R	R	R	R	R	R	S	R	S	R
HA20057	ST198-2	2020	Human	Luoyang	230926	R	R	R	R	R	R	R	R	R	R	R	S	R	S	R
HA21101	ST198-2	2021	Human	Luoyang	296405	R	S	R	R	R	I	R	R	R	R	R	S	R	S	R
HA19188	ST198-2	2019	Human	Hebi	296405	R	R	R	R	R	R	R	R	R	R	S	S	R	S	R
HA19189	ST198-2	2019	Human	Hebi	296405	R	I	R	R	R	R	R	R	R	R	S	S	R	S	R
HA22029	ST198-2	2022	Human	Nanyang	296405	S	S	S	I	R	I	R	R	R	R	R	S	R	S	R
HA22149	ST198-1	2022	Human	Nanyang	236434	R	S	S	R	R	R	R	R	S	R	S	S	S	S	R
HA19066	ST198-1	2019	Human	Zhoukou	236434	R	S	S	R	R	I	R	R	S	R	S	S	S	S	R
HA19077	ST198-1	2019	Human	Zhoukou	236434	R	S	S	R	R	R	R	R	S	R	S	S	S	S	R
HA19082	ST198-1	2019	Human	Zhoukou	236434	R	S	S	R	R	I	R	R	S	R	S	S	S	S	R
LY22006	ST198-2	2022	Chicken farm environment	Luoyang	296405	R	S	R	R	R	I	R	R	R	R	R	S	R	S	R
HB22008	ST198-2	2022	Chicken	Hebi	296405	R	I	R	R	R	S	R	R	R	R	R	S	S	S	R
HB22011	ST198-2	2022	Chicken	Hebi	296405	R	I	R	R	R	I	R	R	R	R	R	S	R	S	R
HBRJ22041-1	ST198-2	2022	Chicken slaughterhouse environment	Hebi	296405	R	I	R	R	R	S	R	R	R	R	R	S	S	S	S
HBRJ22049	ST198-2	2022	Chicken slaughterhouse environment	Hebi	296405	R	I	R	R	R	I	R	R	R	R	R	S	R	S	R
HBRJ22050	ST198-2	2022	Chicken slaughterhouse environment	Hebi	296405	R	I	R	R	R	I	R	R	R	R	R	S	R	R	R
HBRJ22051-2	ST198-2	2022	Chicken slaughterhouse environment	Hebi	296405	R	R	R	R	R	R	R	R	R	R	R	S	R	S	R
HBRJ22052-2	ST198-2	2022	Chicken slaughterhouse environment	Hebi	296405	R	S	R	R	R	R	R	R	R	R	R	S	R	S	R
HBRJ22054	ST198-2	2022	Chicken slaughterhouse environment	Hebi	296405	R	I	R	R	R	I	R	R	R	R	R	S	R	S	R
HBRJ22059	ST198-2	2022	Chicken slaughterhouse environment	Hebi	296405	R	I	R	R	R	R	R	R	R	R	R	S	R	S	R
HBRJ22089-2	ST198-2	2022	Broiler chicken in slaughterhouse	Hebi	296405	R	S	R	R	R	R	R	R	R	R	R	S	R	S	R
HBRJ22093-3	ST198-1	2022	Broiler chicken in slaughterhouse	Hebi	257242	R	S	I	R	R	R	R	R	S	R	S	S	R	S	R
HBRJ22096-3	ST198-2	2022	Broiler chicken in slaughterhouse	Hebi	296405	R	I	R	R	R	I	R	R	R	R	R	S	R	S	R
HBRJ22098-2	ST198-2	2022	Broiler chicken in slaughterhouse	Hebi	296405	R	I	R	R	R	R	R	R	R	R	R	S	R	S	R
HBRJ22102-2	ST198-2	2022	Broiler chicken in slaughterhouse	Hebi	296405	R	S	R	R	R	S	R	R	R	S	S	S	R	S	R
HBRJ22136-2	ST198-2	2022	Broiler chicken in slaughterhouse	Hebi	296405	R	I	R	R	R	R	R	R	R	R	R	S	R	S	R
HBRJ22137-2	ST198-2	2022	Broiler chicken in slaughterhouse	Hebi	296405	R	I	R	R	R	R	R	R	R	R	R	S	R	S	R
JY22002	ST198-2	2022	Chicken	Jiyuan	296405	R	I	R	R	R	R	R	R	R	R	R	S	R	R	R
KF22045	ST198-2	2022	Chicken	Kaifeng	296405	S	I	S	S	S	S	R	R	R	R	R	S	R	S	R
KF22054	ST198-2	2022	Chicken	Kaifeng	296405	R	I	R	R	R	R	R	R	R	R	R	S	R	S	R
NY2007	ST198-2	2020	Chicken	Nanyang	296405	R	S	R	R	R	I	R	R	R	R	R	S	R	S	R
NY22003	ST198-2	2022	Chicken	Nanyang	296405	R	I	R	R	R	R	R	R	R	R	R	S	R	S	R
NY22036	ST198-2	2022	Chicken	Nanyang	296405	R	S	R	R	R	R	R	R	R	R	S	S	R	S	R
PDS22032	ST198-1	2022	Chicken	Pingdingshan	236434	R	S	S	R	R	I	R	R	S	R	S	S	S	S	R
PDS22070	ST198-2	2022	Chicken	Pingdingshan	296405	R	I	R	R	R	S	R	R	R	R	S	S	S	S	R
PDS22071	ST198-2	2022	Chicken	Pingdingshan	296405	R	S	R	R	R	S	R	R	R	S	R	S	R	S	R
PDS22072	ST198-2	2022	Chicken	Pingdingshan	296405	R	S	R	R	R	S	R	R	R	R	S	S	S	S	R
PDS22078	ST198-1	2022	Chicken	Pingdingshan	236434	R	S	S	R	R	R	R	R	S	R	S	S	S	S	R
PY21006-1	ST198-2	2021	Beef	Puyang	296405	R	I	R	R	R	R	R	R	R	R	R	S	R	S	R
PY22016-2	ST198-2	2022	Chicken	Puyang	296405	R	I	R	R	R	I	R	R	R	R	R	S	R	S	R
PY22018	ST198-2	2022	Chicken	Puyang	296405	R	S	R	R	R	I	R	R	R	R	R	S	R	S	R
PY22019	ST198-2	2022	Chicken	Puyang	296405	R	S	R	R	R	S	R	R	R	R	R	S	R	S	R
PY22033-1	ST198-2	2022	Chicken	Puyang	296405	R	I	R	R	R	R	R	R	R	R	R	S	R	S	R
PYS22001-4	ST198-2	2022	Pork	Puyang	296405	R	R	R	R	R	R	R	R	R	R	R	S	S	S	R
XC22003	ST198-2	2022	Chicken	Xuchang	296405	R	S	R	R	R	S	R	R	S	S	R	S	R	S	R
XX20057	ST198-2	2022	Chicken	Xinxiang	296405	R	S	R	R	R	S	R	R	R	S	S	S	R	S	R
ZK22002	ST198-2	2022	Chicken	Zhoukou	296405	R	S	R	R	R	I	R	R	R	R	R	I	R	S	R
ZK22003	ST198-2	2022	Chicken	Zhoukou	296405	R	I	R	R	R	R	R	R	R	R	R	S	R	S	R
ZKRJ22003	ST198-2	2022	Broiler chicken in chicken farm	Zhoukou	296405	R	S	I	R	R	I	R	R	R	R	R	S	R	S	R
ZKRJ22036	ST198-2	2022	Chicken farm environment	Zhoukou	296405	R	S	R	R	R	I	R	R	R	R	R	S	R	S	R
ZKRJ22063	ST198-2	2022	Broiler chicken in slaughterhouse	Zhoukou	296405	R	I	R	R	R	I	R	R	R	R	R	S	R	S	R
ZKRJ22068	ST198-2	2022	Broiler chicken in slaughterhouse	Zhoukou	296405	R	I	R	R	R	R	R	R	R	R	R	S	R	S	R
ZKRJ22081	ST198-2	2022	Chicken slaughterhouse environment	Zhoukou	296405	R	I	R	R	R	R	R	R	R	R	R	S	R	S	R
ZKRJ22082	ST198-2	2022	Broiler chicken in slaughterhouse	Zhoukou	296405	R	S	R	R	R	I	R	R	R	R	R	S	R	S	R
ZKRJ22083	ST198-2	2022	Broiler chicken in slaughterhouse	Zhoukou	296405	R	I	R	R	R	I	R	R	R	R	R	S	R	S	R
ZKRJ22084	ST198-2	2022	Broiler chicken in slaughterhouse	Zhoukou	296405	R	S	R	R	R	R	R	R	R	R	R	S	R	S	R
ZZ20030	ST198-2	2020	Chicken	Zhengzhou	296405	R	S	R	R	R	R	R	R	S	S	S	S	S	S	R
ZZ20115	ST198-2	2020	Chicken	Zhengzhou	296405	R	S	R	R	R	I	R	R	R	R	R	S	R	S	R
ZZ22053-2	ST198-2	2022	Chicken	Zhengzhou	296405	R	I	R	R	R	I	R	R	R	S	S	S	S	S	R
ZZ22117-2	ST198-2	2021	Chicken	Zhengzhou	296405	R	S	R	R	R	R	R	R	R	R	R	S	R	S	R

## Sheet: Table S3
Antimicrobial agents	Phenotype
	R	I	S
CTX	66 (97.1)	0 (0.0)	2 (2.9)
CFX	6 (8.8)	30 (44.1)	32(47.1)
CAZ	56 (82.4)	3 (4.4)	9(13.2)
CFZ	66 (97.1)	1 (1.5)	1(1.5)
AMP	67 (98.5)	0 (0.0)	1(1.5)
AMS	33 (48.5)	24 (35.3)	11 (16.2)
CIP	68 (100.0)	0 (0.0)	0 (0.0)
NAL	68 (100.0)	0 (0.0)	0 (0.0)
CHL	57(83.8)	0 (0.0)	11 (16.2)
GEN	62 (91.2)	0 (0.0)	6(8.8)
AZM	48 (70.6)	0(0.0)	20 (29.4)
IPM	0 (0.0)	2 (2.9)	66 (97.1)
SXT	53 (77.9)	0 (0.0)	15(22.1)
CT	2 (2.9)	0 (0.0)	66 (97.1)
TET	67 (98.5)	0 (0.0)	1 (1.5)

## Sheet: Table S4
Accession number	Year	Region	Source	QRDR Mutation Type
GCA_003878815.1	2017	Eurpoe	Patient	GyrA p.S83F/GyrA p.D87N/ParC P.S80I
GCA_003882055.1	2017	Eurpoe	Patient	GyrA p.S83F/GyrA p.D87N/ParC P.S80I
GCA_003888515.1	2016	Eurpoe	Patient	GyrA p.S83F/GyrA p.D87N/ParC P.S80I
GCA_003889975.1	2017	Eurpoe	Patient	GyrA p.S83F/GyrA p.D87Y/ParC P.S80I
GCA_003893315.1	2018	Eurpoe	Patient	GyrA p.S83F/GyrA p.D87N/ParC P.S80I
GCA_003894055.1	2018	Eurpoe	Patient	GyrA p.S83F/GyrA p.D87N/ParC P.S80I
GCA_003894935.1	2018	Eurpoe	Patient	GyrA p.S83F/GyrA p.D87Y/ParC P.S80I
GCA_003897555.1	2017	Eurpoe	Patient	GyrA p.S83F/GyrA p.D87Y/ParC P.S80I
GCA_003903195.1	2018	Eurpoe	Patient	GyrA p.S83F/GyrA p.D87G/ParC P.S80I
GCA_003906375.1	2017	Eurpoe	Patient	GyrA p.S83F/GyrA p.D87N/ParC P.S80I
GCA_003907495.1	2017	Eurpoe	Patient	GyrA p.S83F/GyrA p.D87Y/ParC P.S80I
GCA_003907875.1	2018	Eurpoe	Patient	GyrA p.S83F/GyrA p.D87Y/ParC P.S80I
GCA_003908015.1	2018	Eurpoe	Patient	GyrA p.S83F/GyrA p.D87Y/ParC P.S80I
GCA_003911435.1	2016	Eurpoe	Patient	GyrA p.S83F/GyrA p.D87N/ParC P.S80I
GCA_003912255.1	2016	Eurpoe	Patient	GyrA p.S83F/GyrA p.D87Y/ParC P.S80I
GCA_003917615.1	2018	Eurpoe	Patient	GyrA p.S83F/GyrA p.D87G/ParC P.S80I
GCA_006215005.1	2016	Asia	Poultry and associated sample	GyrA p.S83F/GyrA p.D87N/ParC P.S80I
GCA_006215065.1	2016	Asia	Poultry and associated sample	GyrA p.S83F/GyrA p.D87N/ParC P.S80I
GCA_006331655.1	2017	Asia	Poultry and associated sample	GyrA p.S83F/GyrA p.D87N/ParC P.S80I
GCA_006977225.1	2017	Eurpoe	Patient	GyrA p.S83F/GyrA p.D87Y/ParC P.S80I
GCA_006977325.1	2016	Eurpoe	Patient	GyrA p.S83F/GyrA p.D87N/ParC P.S80I
GCA_006977685.1	2018	Eurpoe	Patient	GyrA p.S83F/GyrA p.D87Y/ParC P.S80I
GCA_006978025.1	2017	Eurpoe	Patient	GyrA p.S83F/GyrA p.D87N/ParC P.S80I
GCA_006978745.1	2016	Eurpoe	Patient	GyrA p.S83F/GyrA p.D87Y/ParC P.S80I
GCA_007743715.1	2010	Asia	other food	GyrA p.S83F/
GCA_007864445.1	2018	America	Poultry and associated sample
GCA_008023255.1	2010	Asia	Vegatable	GyrA p.S83F/
GCA_008474625.1	2014	America	swine and associated sample
GCA_011101085.1	2011	Africa	Vegatable	GyrA p.S83F/GyrA p.D87G/ParC P.S80I
GCA_011637175.1	2011	Africa	other food	GyrA p.S83F/GyrA p.D87N/ParC P.S80I
GCA_015043395.1	2018	Eurpoe	other food	GyrA p.S83F/GyrA p.D87Y/ParC P.S80I
GCA_016416505.1	2017	China (public data)	Poultry and associated sample	GyrA p.S83F/GyrA p.D87G/ParC P.S80I
GCA_016416515.1	2017	China (public data)	Poultry and associated sample	GyrA p.S83F/GyrA p.D87G/ParC P.S80I
GCA_016418365.1	2017	China (public data)	swine and associated sample	GyrA p.S83F/GyrA p.D87N/ParC P.S80I
GCA_016644725.1	2016	Asia	Patient	GyrA p.S83F/GyrA p.D87G/ParC P.S80I
GCA_016848645.1	2020	Eurpoe	Patient	GyrA p.S83F/GyrA p.D87G/ParC P.S80I
GCA_016852965.1	2020	Eurpoe	Patient	GyrA p.S83F/GyrA p.D87N/ParC P.S80I
GCA_017311495.1	2019	Asia	Poultry and associated sample	GyrA p.S83F/GyrA p.D87Y/ParC P.S80I
GCA_017688035.1	2021	Eurpoe	Patient	GyrA p.S83F/GyrA p.D87Y/ParC P.S80I
GCA_018190575.1	2021	Eurpoe	Patient	GyrA p.S83F/GyrA p.D87Y/ParC P.S80I
GCA_018718745.1	2021	Eurpoe	other food
GCA_018718775.1	2021	Eurpoe	other food
GCA_019543315.1	2020	Eurpoe	Patient	GyrA p.S83F/GyrA p.D87Y/ParC P.S80I
GCA_020142205.1	2018	Eurpoe	Patient	GyrA p.S83F/GyrA p.D87G/ParC P.S80I
GCA_020158035.1	2019	Eurpoe	Patient	GyrA p.S83F/GyrA p.D87G/ParC P.S80I
GCA_020158055.1	2019	Eurpoe	Patient	GyrA p.S83F/GyrA p.D87G/ParC P.S80I
GCA_020158155.1	2019	Eurpoe	Patient	GyrA p.S83F/GyrA p.D87G/ParC P.S80I
GCA_020158255.1	2019	Eurpoe	Patient	GyrA p.S83F/GyrA p.D87G/ParC P.S80I
GCA_020158435.1	2019	Eurpoe	Patient	GyrA p.S83F/GyrA p.D87G/ParC P.S80I
GCA_020158665.1	2019	Eurpoe	Patient	GyrA p.S83F/GyrA p.D87G/ParC P.S80I
GCA_020158765.1	2019	Eurpoe	Patient	GyrA p.S83F/GyrA p.D87G/ParC P.S80I
GCA_020158785.1	2019	Eurpoe	Patient	GyrA p.S83F/GyrA p.D87G/ParC P.S80I
GCA_020159025.1	2019	Eurpoe	Patient	GyrA p.S83F/GyrA p.D87N/ParC P.S80I
GCA_020159385.1	2018	Eurpoe	Patient	GyrA p.S83F/GyrA p.D87G/ParC P.S80I
GCA_020159465.1	2018	Eurpoe	Patient	GyrA p.S83F/GyrA p.D87G/ParC P.S80I
GCA_020159605.1	2018	Eurpoe	Patient	GyrA p.S83F/GyrA p.D87G/ParC P.S80I
GCA_020159745.1	2018	Eurpoe	Patient	GyrA p.S83F/GyrA p.D87G/ParC P.S80I
GCA_020159785.1	2018	Eurpoe	Patient	GyrA p.S83F/GyrA p.D87G/ParC P.S80I
GCA_021101175.1	2014	Eurpoe	Poultry and associated sample	GyrA p.S83F/GyrA p.D87Y/ParC P.S80I
GCA_021101215.1	2014	Eurpoe	Poultry and associated sample	GyrA p.S83F/GyrA p.D87N/ParC P.S80I
GCA_021101255.1	2014	Eurpoe	Poultry and associated sample	GyrA p.S83F/GyrA p.D87N/ParC P.S80I
GCA_021101295.1	2014	Eurpoe	Poultry and associated sample	GyrA p.S83F/GyrA p.D87Y/ParC P.S80I
GCA_021101395.1	2015	Eurpoe	Poultry and associated sample	GyrA p.S83F/GyrA p.D87Y/ParC P.S80I
GCA_021101455.1	2015	Eurpoe	Poultry and associated sample	GyrA p.S83F/GyrA p.D87N/ParC P.S80I
GCA_021101755.1	2017	Eurpoe	Poultry and associated sample	GyrA p.S83F/GyrA p.D87N/ParC P.S80I
GCA_021101795.1	2016	Eurpoe	Poultry and associated sample	GyrA p.S83F/GyrA p.D87Y/ParC P.S80I
GCA_021101835.1	2016	Eurpoe	Poultry and associated sample	GyrA p.S83F/GyrA p.D87Y/ParC P.S80I
GCA_021101875.1	2016	Eurpoe	Poultry and associated sample	GyrA p.S83F/GyrA p.D87N/ParC P.S80I
GCA_021101915.1	2016	Eurpoe	Poultry and associated sample	GyrA p.S83F/GyrA p.D87N/ParC P.S80I
GCA_021101955.1	2017	Eurpoe	Poultry and associated sample	GyrA p.S83F/GyrA p.D87Y/ParC P.S80I
GCA_021101995.1	2017	Eurpoe	Poultry and associated sample	GyrA p.S83F/GyrA p.D87N/ParC P.S80I
GCA_021102015.1	2017	Eurpoe	Poultry and associated sample	GyrA p.S83F/GyrA p.D87Y/ParC P.S80I
GCA_021102055.1	2017	Eurpoe	Poultry and associated sample	GyrA p.S83F/GyrA p.D87Y/ParC P.S80I
GCA_021102075.1	2017	Eurpoe	Poultry and associated sample	GyrA p.S83F/GyrA p.D87N/ParC P.S80I
GCA_021102095.1	2013	Eurpoe	Poultry and associated sample	GyrA p.S83F/GyrA p.D87N/ParC P.S80I
GCA_021102135.1	2014	Eurpoe	Poultry and associated sample	GyrA p.S83F/GyrA p.D87N/ParC P.S80I
GCA_021266265.1	2016	Eurpoe	Poultry and associated sample	GyrA p.S83F/GyrA p.D87N/ParC P.S80I
GCA_021302515.1	2015	Eurpoe	Poultry and associated sample	GyrA p.S83F/GyrA p.D87Y/ParC P.S80I
GCA_021500235.1	2022	Eurpoe	Patient	GyrA p.S83F/GyrA p.D87Y/ParC P.S80I
GCA_021558455.1	2022	Eurpoe	Patient	GyrA p.S83F/GyrA p.D87N/ParC P.S80I
GCA_021875755.1	2019	Africa	Poultry and associated sample	GyrA p.S83F/GyrA p.D87Y/ParC P.S80I
GCA_021875775.1	2019	Africa	Poultry and associated sample	GyrA p.S83F/GyrA p.D87Y/ParC P.S80I
GCA_021875795.1	2018	Africa	Poultry and associated sample	GyrA p.S83F/GyrA p.D87Y/ParC P.S80I
GCA_021875855.1	2020	Africa	Environment	GyrA p.S83F/GyrA p.D87Y/ParC P.S80I
GCA_021876415.1	2019	Africa	Poultry and associated sample	GyrA p.S83F/GyrA p.D87Y/ParC P.S80I
GCA_021876455.1	2018	Africa	Environment	GyrA p.S83F/GyrA p.D87Y/ParC P.S80I
GCA_021876495.1	2018	Africa	Poultry and associated sample	GyrA p.S83F/GyrA p.D87Y/ParC P.S80I
GCA_021877075.1	2019	Africa	Poultry and associated sample	GyrA p.S83F/GyrA p.D87Y/ParC P.S80I
GCA_021877115.1	2019	Africa	Environment	GyrA p.S83F/GyrA p.D87Y/ParC P.S80I
GCA_021877135.1	2020	Africa	Poultry and associated sample	GyrA p.S83F/GyrA p.D87Y/ParC P.S80I
GCA_025629025.1	2019	China (public data)	Poultry and associated sample	GyrA p.S83F/GyrA p.D87N/ParC P.S80I
GCA_025629045.1	2019	China (public data)	Poultry and associated sample	GyrA p.S83F/GyrA p.D87N/ParC P.S80I
GCA_025629085.1	2019	China (public data)	Poultry and associated sample	GyrA p.S83F/GyrA p.D87N/ParC P.S80I
GCA_025629095.1	2019	China (public data)	Poultry and associated sample	GyrA p.S83F/GyrA p.D87N/ParC P.S80I
GCA_026060415.1	2018	China (public data)	Poultry and associated sample	GyrA p.S83F/GyrA p.D87N/ParC P.S80I
GCA_026287375.1	2019	Oceania	Patient	GyrA p.S83F/GyrA p.D87Y/ParC P.S80I
GCA_026287635.1	2019	Oceania	Patient	GyrA p.S83F/GyrA p.D87N/ParC P.S80I
GCA_026288995.1	2019	Oceania	Patient	GyrA p.S83F/GyrA p.D87Y/ParC P.S80I
GCA_026289735.1	2019	Oceania	Patient	GyrA p.S83F/GyrA p.D87N/ParC P.S80I
GCA_026290915.1	2019	Oceania	Patient	GyrA p.S83F/GyrA p.D87N/ParC P.S80I
GCA_026290995.1	2019	Oceania	Patient	GyrA p.S83F/GyrA p.D87N/ParC P.S80I
GCA_026291215.1	2019	Oceania	Patient	GyrA p.S83F/GyrA p.D87N/ParC P.S80I
GCA_026291295.1	2019	Oceania	Patient	GyrA p.S83F/GyrA p.D87Y/ParC P.S80I
GCA_026295515.1	2019	Oceania	Patient	GyrA p.S83F/GyrA p.D87N/ParC P.S80I
GCA_026296055.1	2019	Oceania	Patient	GyrA p.S83F/GyrA p.D87N/ParC P.S80I
GCA_026296615.1	2019	Oceania	Patient	GyrA p.S83F/GyrA p.D87Y/ParC P.S80I
GCA_026298375.1	2019	Oceania	Patient	GyrA p.S83F/GyrA p.D87N/ParC P.S80I
GCA_026298435.1	2019	Oceania	Patient	GyrA p.S83F/GyrA p.D87Y/ParC P.S80I
GCA_026298475.1	2019	Oceania	Patient	GyrA p.S83F/GyrA p.D87Y/ParC P.S80I
GCA_026298515.1	2019	Oceania	Patient	GyrA p.S83F/GyrA p.D87N/ParC P.S80I
GCA_026299615.1	2019	Oceania	Patient	GyrA p.S83F/GyrA p.D87N/ParC P.S80I
GCA_026302595.1	2019	Oceania	Patient	GyrA p.S83F/GyrA p.D87N/ParC P.S80I
GCA_026304135.1	2019	Oceania	Patient	GyrA p.S83F/GyrA p.D87N/ParC P.S80I
GCA_026305885.1	2019	Oceania	Patient	GyrA p.S83F/GyrA p.D87N/ParC P.S80I
GCA_026305995.1	2019	Oceania	Patient	GyrA p.S83F/GyrA p.D87Y/ParC P.S80I
GCA_026306075.1	2019	Oceania	Patient	GyrA p.S83F/GyrA p.D87G/ParC P.S80I
GCA_026306155.1	2019	Oceania	Patient	GyrA p.S83F/GyrA p.D87N/ParC P.S80I
GCA_026306195.1	2019	Oceania	Patient	GyrA p.S83F/GyrA p.D87N/ParC P.S80I
GCA_026308755.1	2019	Oceania	Patient	GyrA p.S83F/GyrA p.D87N/ParC P.S80I
GCA_026875405.1	2019	Oceania	Patient	GyrA p.S83F/GyrA p.D87N/ParC P.S80I
GCA_026877145.1	2019	Oceania	Patient	GyrA p.S83F/GyrA p.D87N/ParC P.S80I
GCA_026877245.1	2019	Oceania	Patient	GyrA p.S83F/GyrA p.D87N/ParC P.S80I
GCA_031198075.1	2017	China (public data)	other food	GyrA p.S83F/GyrA p.D87G/ParC P.S80I
GCF_002879815.1	2017	Africa	Poultry and associated sample	GyrA p.S83F/GyrA p.D87G/ParC P.S80I
GCF_002885745.1	2017	Africa	Poultry and associated sample	GyrA p.S83F/GyrA p.D87G/ParC P.S80I
GCF_002952975.1	2013	America	Patient	GyrA p.S83F/GyrA p.D87G/ParC P.S80I
GCF_003076995.1	2015	America	Other food
GCF_004354325.1	2013	Asia	Poultry and associated sample	GyrA p.S83F/GyrA p.D87Y/ParC P.S80I
GCF_013376955.1	2017	Asia	Poultry and associated sample	GyrA p.S83F/GyrA p.D87N/ParC P.S80I
GCF_015069965.1	2016	Asia	Environment	GyrA p.S83F/GyrA p.D87N/ParC P.S80I
GCF_015070045.1	2016	Asia	Environment	GyrA p.S83F/GyrA p.D87N/ParC P.S80I
GCF_015070065.1	2016	Asia	Environment	GyrA p.S83F/GyrA p.D87N/ParC P.S80I
GCF_015070175.1	2016	Asia	Environment	GyrA p.S83F/GyrA p.D87N/ParC P.S80I
GCF_016409245.1	2016	China (public data)	Poultry and associated sample	GyrA p.S83F/GyrA p.D87G/ParC P.S80I
GCF_016617475.1	2019	China (public data)	Poultry Slaughterhouse Environment	GyrA p.S83F/GyrA p.D87G/ParC P.S80I
GCF_017973465.1	2019	China (public data)	Environment	GyrA p.S83F/GyrA p.D87G/ParC P.S80I
GCF_019063905.1	2020	China (public data)	Poultry and associated sample	GyrA p.S83F/GyrA p.D87G/ParC P.S80I
GCF_019361075.1	2016	Africa	Poultry and associated sample	GyrA p.S83F/GyrA p.D87Y/ParC P.S80I
GCF_019361145.1	2016	Africa	Poultry and associated sample	GyrA p.S83F/GyrA p.D87Y/ParC P.S80I
GCF_019402235.1	2016	America	other food
GCF_019852275.1	2012	Eurpoe	Poultry and associated sample	GyrA p.S83F/GyrA p.D87Y/ParC P.S80I
GCF_019852295.1	2011	Eurpoe	Patient	GyrA p.S83F/GyrA p.D87Y/ParC P.S80I
GCF_019857125.1	2010	Eurpoe	Patient	GyrA p.S83F/GyrA p.D87Y/ParC P.S80I
GCF_022819045.1	2021	China (public data)	Patient	GyrA p.S83F/GyrA p.D87N/ParC P.S80I
GCF_022819065.1	2021	China (public data)	Patient	GyrA p.S83F/GyrA p.D87N/ParC P.S80I
GCF_022936345.1	2018	Eurpoe	Patient	GyrA p.S83F/GyrA p.D87G/ParC P.S80I
GCF_022936365.1	2016	Eurpoe	Patient	GyrA p.S83F/GyrA p.D87G/ParC P.S80I
GCF_023006865.1	2016	Eurpoe	Patient	GyrA p.S83F/GyrA p.D87N/ParC P.S80I
GCF_023006905.1	2018	Eurpoe	Patient	GyrA p.S83F/GyrA p.D87N/ParC P.S80I
GCF_023006915.1	2016	Eurpoe	Patient	GyrA p.S83F/GyrA p.D87N/ParC P.S80I
GCF_023006965.1	2016	Eurpoe	Patient	GyrA p.S83F/GyrA p.D87N/ParC P.S80I
GCF_023007235.1	2020	Eurpoe	Patient	GyrA p.S83F/GyrA p.D87Y/ParC P.S80I
GCF_023007305.1	2018	Eurpoe	Patient	GyrA p.S83F/GyrA p.D87Y/ParC P.S80I
GCF_023007335.1	2018	Eurpoe	Patient	GyrA p.S83F/GyrA p.D87Y/ParC P.S80I
GCF_023007365.1	2018	Eurpoe	Patient	GyrA p.S83F/GyrA p.D87Y/ParC P.S80I
GCF_023007375.1	2020	Eurpoe	Patient	GyrA p.S83F/GyrA p.D87Y/ParC P.S80I
GCF_023007605.1	2012	Eurpoe	Patient	GyrA p.S83F/GyrA p.D87G/ParC P.S80I
GCF_023007725.1	2012	Eurpoe	Patient	GyrA p.S83F/GyrA p.D87G/ParC P.S80I
GCF_023008025.1	2012	Eurpoe	Patient	GyrA p.S83F/
GCF_023008045.1	2012	Eurpoe	Patient
GCF_023159325.1	2020	Eurpoe	Patient	GyrA p.S83F/GyrA p.D87G/ParC P.S80I
GCF_024442275.1	2022	Asia	Poultry and associated sample	GyrA p.S83F/GyrA p.D87N/ParC P.S80I
GCF_025159055.2	2020	China (public data)	Patient	GyrA p.S83F/GyrA p.D87N/ParC P.S80I
GCF_025629125.1	2019	China (public data)	Poultry and associated sample	GyrA p.S83F/GyrA p.D87N/ParC P.S80I
GCF_025629145.1	2019	China (public data)	Poultry and associated sample	GyrA p.S83F/GyrA p.D87N/ParC P.S80I
GCF_030063065.1	2019	Asia	Poultry and associated sample	GyrA p.S83F/GyrA p.D87N/ParC P.S80I
GCF_030502355.1	2017	America	Poultry and associated sample
GCF_943120535.1	2015	Eurpoe	Poultry and associated sample	GyrA p.S83F/GyrA p.D87Y/ParC P.S80I

## Sheet: Table S5
Strain	mcr-1	blaCTX-M-14b	blaCTX-M-27	blaCTX-M-55	blaCTX-M-64	blaTEM-1B	blaTEM-141	aacA5	aac(3)-IId	aac(3)-IVa	aac(6')-Iaa	aadA7	aadA17	ant(3'')-Ia	aph(3')-Ia	aph(4)-Ia	rmtB	arr-3	strA	strB	dfrA1	dfrA14	sul1	sul2	mph(A)	floR	fosA3	erm(B)	lnu(F)	tet(A)	qnrS1	gyrA p.D87G	gyrA p.D87N	gyrA p.S83F	parC p.S80I
HA22108	0	0	0	1	0	0	1	0	1	0	1	1	1	0	1	0	1	1	0	0	0	1	1	0	0	1	1	0	1	1	1	0	1	1	1
HA21142	0	1	0	0	0	0	0	1	0	0	1	1	0	0	1	0	0	0	1	1	0	0	1	0	0	0	0	0	0	1	0	1	0	1	1
HA19150	0	0	0	1	0	0	1	0	1	0	1	1	1	0	1	0	0	1	0	0	0	1	1	0	1	1	1	0	1	1	1	0	1	1	1
HA19151	0	0	0	1	0	0	1	0	1	0	1	1	1	0	1	0	0	1	0	0	0	1	1	0	1	1	1	0	1	1	1	0	1	1	1
HA19030	0	1	0	0	0	0	0	1	0	0	1	1	0	0	1	0	0	0	1	1	0	0	1	0	0	0	0	0	0	1	0	1	0	1	1
HA19127	0	0	0	1	0	0	1	0	1	0	1	1	1	0	1	0	1	1	0	0	0	1	1	0	1	1	1	0	1	1	1	0	1	1	1
HA19134	0	0	0	1	0	0	0	0	0	0	1	1	0	0	1	0	1	1	0	0	0	1	1	0	1	1	0	0	0	1	1	0	1	1	1
HA22031	0	0	0	1	0	1	0	0	1	0	1	1	1	0	1	0	0	1	0	0	0	1	1	0	0	1	0	0	1	1	1	0	1	1	1
HA18154	0	0	0	1	0	0	1	0	1	0	1	1	1	0	1	0	1	1	0	0	0	1	1	0	1	1	0	0	1	1	0	0	1	1	1
HA20057	0	0	1	0	0	1	0	0	1	0	1	1	1	0	1	0	0	1	1	1	0	1	1	1	1	1	0	0	1	1	0	0	1	1	1
HA21101	0	0	0	1	0	1	0	0	1	0	1	1	1	0	1	0	0	1	0	0	0	1	1	0	1	1	0	0	1	1	0	0	1	1	1
HA19188	0	0	0	1	0	0	1	0	0	0	1	1	1	0	0	0	1	1	0	0	0	1	1	0	0	1	1	0	1	1	0	0	1	1	1
HA19189	0	0	0	1	0	0	1	0	1	0	1	1	1	0	0	0	1	1	0	0	0	1	1	0	0	1	1	0	1	1	0	0	1	1	1
HA22029	0	0	0	0	0	1	0	0	1	0	1	1	1	0	1	0	0	1	1	1	0	1	1	1	1	1	0	0	1	1	1	0	1	1	1
HA22149	0	1	0	0	0	0	0	1	0	0	1	1	0	0	1	0	0	0	1	1	0	0	1	0	0	0	0	0	0	1	0	1	0	1	1
HA19066	0	1	0	0	0	0	0	1	0	0	1	1	0	0	1	0	0	0	1	1	0	0	1	0	0	0	0	0	0	1	0	1	0	1	1
HA19077	0	1	0	0	0	0	0	1	0	0	1	1	0	0	1	0	0	0	1	1	0	0	1	0	0	0	0	0	0	1	0	1	0	1	1
HA19082	0	1	0	0	0	0	0	1	0	0	1	1	0	0	1	0	0	0	1	1	0	0	1	0	0	0	0	0	0	1	0	1	0	1	1
LY22006	0	0	0	1	0	1	0	0	1	0	1	1	1	0	1	0	0	1	0	0	0	1	1	0	1	1	0	0	1	1	0	0	1	1	1
HB22008	0	0	0	1	0	0	0	0	1	0	1	1	0	1	1	0	0	0	0	0	0	0	1	0	1	1	0	0	1	1	0	0	1	1	1
HB22011	0	0	0	1	0	0	1	0	1	0	1	1	1	0	1	0	0	1	0	0	0	1	1	0	1	1	1	0	1	1	1	0	1	1	1
HBRJ22041-1	0	0	0	1	0	0	1	0	1	0	1	0	1	0	1	0	0	1	0	0	0	1	0	0	1	1	1	0	1	0	0	0	1	1	1
HBRJ22049	0	0	0	1	0	1	0	0	1	0	1	1	1	0	1	0	0	1	0	0	0	1	1	0	1	1	0	0	1	1	0	0	1	1	1
HBRJ22050	1	0	0	1	0	0	0	0	1	0	1	1	0	1	1	0	0	1	0	0	0	1	1	0	1	1	0	1	1	1	0	0	1	1	1
HBRJ22051-2	0	0	0	1	0	1	0	0	1	0	1	1	1	0	1	0	0	1	0	0	0	1	1	0	1	1	0	0	1	1	0	0	1	1	1
HBRJ22052-2	0	0	0	1	0	1	0	0	1	0	1	1	1	0	1	0	0	1	0	0	0	1	1	0	1	1	0	0	1	1	0	0	1	1	1
HBRJ22054	0	0	0	1	0	0	1	0	1	0	1	1	1	0	1	0	1	1	0	0	0	1	1	0	1	1	1	0	1	1	0	0	1	1	1
HBRJ22059	0	0	0	1	0	1	0	0	1	0	1	1	1	0	1	0	0	1	0	0	0	1	1	0	1	1	0	0	1	1	0	0	1	1	1
HBRJ22089-2	0	0	0	1	0	0	1	0	1	0	1	1	1	0	1	0	0	1	0	0	0	1	1	0	1	1	0	0	1	1	0	0	1	1	1
HBRJ22093-3	0	1	0	0	0	0	0	1	0	0	1	1	0	0	1	0	0	0	1	1	1	0	1	0	0	0	0	0	0	1	0	1	0	1	1
HBRJ22096-3	0	0	0	1	0	0	1	0	1	0	1	1	1	0	1	0	1	1	0	0	0	1	1	0	1	1	1	0	1	1	0	0	1	1	1
HBRJ22098-2	0	0	0	1	0	0	1	0	1	0	1	1	1	0	1	0	1	1	0	0	0	1	1	0	1	1	1	0	1	1	0	0	1	1	1
HBRJ22102-2	0	0	0	1	0	0	1	0	0	0	1	1	0	0	1	0	0	1	0	0	0	1	1	0	0	1	0	0	0	1	1	0	1	1	1
HBRJ22136-2	0	0	0	1	0	0	1	0	1	0	1	1	1	0	1	0	0	1	0	0	0	1	1	0	1	1	0	0	1	1	0	0	1	1	1
HBRJ22137-2	0	0	0	1	0	1	0	0	1	0	1	1	1	0	1	0	0	1	0	0	0	1	1	0	1	1	0	0	1	1	0	0	1	1	1
JY22002	1	0	0	1	0	0	1	0	1	1	1	1	1	0	1	1	1	1	0	0	0	1	1	0	1	1	1	0	1	1	0	0	1	1	1
KF22045	0	0	0	0	0	0	0	0	1	0	1	1	0	1	1	0	0	1	0	0	0	1	1	0	1	1	0	0	1	1	0	0	1	1	1
KF22054	0	0	0	1	0	0	1	0	1	0	1	1	1	0	1	0	0	1	0	0	0	1	1	0	1	1	1	0	1	1	0	0	1	1	1
NY2007	0	0	0	1	0	0	1	0	1	0	1	1	1	0	1	0	1	1	0	0	0	1	1	0	1	1	1	0	1	1	0	0	1	1	1
NY22003	0	0	0	1	0	0	1	0	0	0	1	1	0	0	1	0	1	0	0	0	0	0	1	0	0	1	1	0	0	1	0	0	1	1	1
NY22036	0	0	0	1	0	0	1	0	1	0	1	1	1	0	1	0	1	1	0	0	0	1	1	0	1	1	1	0	1	1	0	0	1	1	1
PDS22032	0	1	0	0	0	0	0	1	0	0	1	1	0	0	1	0	0	0	1	1	0	0	1	0	0	0	0	0	0	1	0	1	0	1	1
PDS22070	0	0	0	1	0	0	1	0	0	0	1	1	0	0	1	0	1	0	0	0	0	0	1	0	0	1	1	0	0	1	0	0	1	1	1
PDS22071	0	0	0	1	0	0	1	0	0	0	1	1	0	0	1	0	1	0	0	0	0	0	1	0	0	1	1	0	0	1	0	0	1	1	1
PDS22072	0	0	0	1	0	0	1	0	0	0	1	1	0	0	1	0	1	0	0	0	0	0	1	0	0	1	1	0	0	1	0	0	1	1	1
PDS22078	0	1	0	0	0	0	0	1	0	0	1	1	0	0	1	0	0	0	1	1	0	0	1	0	0	0	0	0	0	1	0	1	0	1	1
PY21006-1	0	0	0	1	0	1	0	0	1	0	1	1	1	0	1	0	0	1	0	0	0	1	1	0	1	1	0	0	1	1	0	0	1	1	1
PY22016-2	0	0	0	1	0	1	0	0	1	0	1	1	1	0	1	0	0	1	0	0	0	1	1	0	1	1	0	0	1	1	0	0	1	1	1
PY22018	0	0	0	1	0	0	1	0	1	0	1	1	1	0	1	0	0	1	0	0	0	1	1	0	1	1	1	0	1	1	0	0	1	1	1
PY22019	0	0	0	1	0	0	1	0	1	0	1	1	1	0	1	0	0	1	0	0	0	1	1	0	1	1	1	0	1	1	0	0	1	1	1
PY22033-1	0	0	0	1	0	0	1	0	1	0	1	1	1	0	1	0	1	1	0	0	0	1	1	0	1	1	1	0	1	1	0	0	1	1	1
PYS22001-4	0	0	0	1	0	1	0	0	1	0	1	1	1	0	1	0	0	1	0	0	0	1	1	0	1	1	0	0	1	1	0	0	1	1	1
XC22003	0	0	0	1	0	0	1	0	0	0	1	1	1	0	1	0	0	1	0	0	0	1	1	0	1	0	1	0	1	1	1	0	1	1	1
XX20057	0	0	0	1	0	0	1	0	0	0	1	1	0	0	1	0	0	1	0	0	0	1	1	0	0	1	0	0	0	1	1	0	1	1	1
ZK22002	0	0	0	1	0	0	1	0	1	0	1	1	1	0	1	0	1	1	0	0	0	1	1	0	1	1	1	0	1	1	0	0	1	1	1
ZK22003	0	0	0	0	1	0	1	0	1	0	1	1	1	0	1	0	1	1	0	0	0	1	1	0	1	1	0	0	1	1	0	0	1	1	1
ZKRJ22003	0	0	0	1	0	0	1	0	1	0	1	1	1	0	1	0	1	1	0	0	0	1	1	0	1	1	1	0	1	1	1	0	1	1	1
ZKRJ22036	0	0	0	1	0	0	1	0	1	0	1	1	1	0	1	0	1	1	0	0	0	1	1	0	1	1	1	0	1	1	1	0	1	1	1
ZKRJ22063	0	0	0	1	0	1	0	0	1	0	1	1	1	0	1	0	0	1	0	0	0	1	1	0	1	1	0	0	1	1	1	0	1	1	1
ZKRJ22068	0	0	0	1	0	0	1	0	0	0	1	1	1	0	1	0	1	1	0	0	0	1	1	0	1	1	0	0	1	1	1	0	1	1	1
ZKRJ22081	0	0	0	1	0	0	1	0	0	0	1	1	1	0	1	0	1	1	0	0	0	1	1	0	1	1	1	0	1	1	0	0	1	1	1
ZKRJ22082	0	0	0	1	0	0	1	0	1	0	1	1	1	0	1	0	1	1	0	0	0	1	1	0	1	1	0	0	1	1	1	0	1	1	1
ZKRJ22083	0	0	0	1	0	0	1	0	1	0	1	1	1	0	1	0	1	1	0	0	0	1	1	0	1	1	1	0	1	1	1	0	1	1	1
ZKRJ22084	0	0	0	1	0	0	1	0	1	0	1	1	1	0	1	0	1	1	0	0	0	1	1	0	1	1	1	0	1	1	1	0	1	1	1
ZZ20030	0	0	0	1	0	0	1	0	1	0	1	1	1	0	1	0	1	1	0	0	0	1	1	0	1	1	1	0	1	1	0	0	1	1	1
ZZ20115	0	0	0	1	0	0	1	0	1	0	1	1	1	0	1	0	1	1	0	0	0	1	1	0	1	1	1	0	1	1	0	0	1	1	1
ZZ22053-2	0	0	0	1	0	0	1	0	0	0	1	1	0	0	1	0	0	0	0	0	0	0	1	0	0	1	1	0	0	1	1	0	1	1	1
ZZ22117-2	0	0	0	1	0	1	0	0	1	0	1	1	1	0	1	0	0	1	0	0	0	1	1	0	1	1	0	0	1	1	0	0	1	1	1

## Sheet: Table S6
ARGs	Total positive	C1 positive	Positive rate in C1	C2 positive	Positive rate in C2
mcr-1	2	0	0	2	0.0338983
blaCTX-M-14b	9	9	1	0	0
blaCTX-M-27	1	0	0	1	0.0169492
blaCTX-M-55	55	0	0	55	0.932203
blaCTX-M-64	1	0	0	1	0.0169492
blaTEM-1B	15	0	0	15	0.254237
blaTEM-141	40	0	0	40	0.677966
aacA5	9	9	1	0	0
aac(3)-IId	47	0	0	47	0.79661
aac(3)-IVa	1	0	0	1	0.0169492
aac(6')-Iaa	60	1	0.111111	59	1
aadA7	67	9	1	58	0.983051
aadA17	49	0	0	49	0.830508
ant(3'')-Ia	3	0	0	3	0.0508475
aph(3')-Ia	66	9	1	57	0.966102
aph(4)-Ia	1	0	0	1	0.0169492
rmtB	28	0	0	28	0.474576
arr-3	53	0	0	53	0.898305
strA	11	9	1	2	0.0338983
strB	11	9	1	2	0.0338983
dfrA1	1	1	0.111111	0	0
dfrA14	53	0	0	53	0.898305
sul1	67	9	1	58	0.983051
sul2	2	0	0	2	0.0338983
mph(A)	48	0	0	48	0.813559
floR	58	0	0	58	0.983051
fosA3	32	0	0	32	0.542373
erm(B)	1	0	0	1	0.0169492
lnu(F)	51	0	0	51	0.864407
tet(A)	67	9	1	58	0.983051
qnrS1	19	0	0	19	0.322034
gyrA p.D87G	9	9	1	0	0
gyrA p.D87N	59	0	0	59	1
gyrA p.S83F	68	9	1	59	1
parC p.S80I	68	9	1	59	1

## Sheet: Table S7
snp-dists 0.8.2	HA22108	HA21142	HA19150	HA19151	HA19030	HA19127	HA19134	HA22031	HA19188	HA19189	HA19066	HA19077	HA19082	HA18154	HA20057	HA21101	HA22029	HA22149	LY22006	HB22008	HB22011	HBRJ22041-1	HBRJ22049	HBRJ22050	HBRJ22051-2	HBRJ22052-2	HBRJ22054	HBRJ22059	HBRJ22089-2	HBRJ22093-3	HBRJ22096-3	HBRJ22098-2	HBRJ22102-2	HBRJ22136-2	HBRJ22137-2	JY22002	KF22045	KF22054	NY2007	NY22003	NY22036	PDS22032	PDS22070	PDS22071	PDS22072	PDS22078	PY21006-1	PY22016-2	PY22018
HA22108	0	83	9	9	69	7	8	20	17	16	77	77	77	23	21	18	17	83	21	32	8	23	20	22	20	28	28	24	26	81	22	21	19	28	28	49	15	15	11	19	22	74	24	25	25	72	44	36	27
HA21142	83	0	82	82	26	80	81	93	88	87	34	34	34	94	88	89	88	40	92	103	79	94	91	93	91	99	99	95	97	32	93	92	92	99	99	120	86	86	84	90	93	31	95	96	96	29	115	107	98
HA19150	9	82	0	0	68	6	7	19	16	15	76	76	76	22	20	17	16	82	20	31	7	22	19	21	19	27	27	23	25	80	21	20	18	27	27	48	14	14	10	18	21	73	23	24	24	71	43	35	26
HA19151	9	82	0	0	68	6	7	19	16	15	76	76	76	22	20	17	16	82	20	31	7	22	19	21	19	27	27	23	25	80	21	20	18	27	27	48	14	14	10	18	21	73	23	24	24	71	43	35	26
HA19030	69	26	68	68	0	66	67	79	74	73	20	20	20	80	74	75	74	24	78	89	65	80	77	79	77	85	85	81	83	24	79	78	78	85	85	106	72	72	70	76	79	15	81	82	82	13	101	93	84
HA19127	7	80	6	6	66	0	5	17	14	13	74	74	74	20	18	15	14	80	18	29	5	20	17	19	17	25	25	21	23	78	19	18	16	25	25	46	12	12	8	16	19	71	21	22	22	69	41	33	24
HA19134	8	81	7	7	67	5	0	18	15	14	75	75	75	21	19	16	15	81	19	30	6	21	18	20	18	26	26	22	24	79	20	19	17	26	26	47	13	13	9	17	20	72	22	23	23	70	42	34	25
HA22031	20	93	19	19	79	17	18	0	27	26	87	87	87	33	31	28	27	93	31	42	18	33	30	32	30	38	38	34	36	91	32	31	29	38	38	59	25	25	21	29	32	84	34	35	35	82	54	46	37
HA19188	17	88	16	16	74	14	15	27	0	3	82	82	82	10	26	5	22	88	10	21	13	10	7	9	7	17	15	11	15	86	9	8	26	17	17	36	2	2	18	8	9	79	13	14	14	77	31	23	14
HA19189	16	87	15	15	73	13	14	26	3	0	81	81	81	9	25	4	21	87	9	20	12	9	6	8	6	16	14	10	14	85	8	7	25	16	16	35	1	1	17	7	8	78	12	13	13	76	30	22	13
HA19066	77	34	76	76	20	74	75	87	82	81	0	0	0	88	82	83	82	34	86	97	73	88	85	87	85	93	93	89	91	32	87	86	86	93	93	114	80	80	78	84	87	25	89	90	90	23	109	101	92
HA19077	77	34	76	76	20	74	75	87	82	81	0	0	0	88	82	83	82	34	86	97	73	88	85	87	85	93	93	89	91	32	87	86	86	93	93	114	80	80	78	84	87	25	89	90	90	23	109	101	92
HA19082	77	34	76	76	20	74	75	87	82	81	0	0	0	88	82	83	82	34	86	97	73	88	85	87	85	93	93	89	91	32	87	86	86	93	93	114	80	80	78	84	87	25	89	90	90	23	109	101	92
HA18154	23	94	22	22	80	20	21	33	10	9	88	88	88	0	32	11	28	94	16	27	19	16	13	15	13	23	21	17	21	92	15	14	32	23	23	42	8	8	24	14	15	85	19	20	20	83	37	29	20
HA20057	21	88	20	20	74	18	19	31	26	25	82	82	82	32	0	27	26	88	30	41	17	32	29	31	29	37	37	33	35	86	31	30	30	37	37	58	24	24	22	28	31	79	33	34	34	77	53	45	36
HA21101	18	89	17	17	75	15	16	28	5	4	83	83	83	11	27	0	23	89	11	22	14	11	8	10	8	18	16	12	16	87	10	9	27	18	18	37	3	3	19	9	10	80	14	15	15	78	32	24	15
HA22029	17	88	16	16	74	14	15	27	22	21	82	82	82	28	26	23	0	88	26	37	13	28	25	27	25	33	33	29	31	86	27	26	26	33	33	54	20	20	18	24	27	79	29	30	30	77	49	41	32
HA22149	83	40	82	82	24	80	81	93	88	87	34	34	34	94	88	89	88	0	92	103	79	94	91	93	91	99	99	95	97	38	93	92	92	99	99	120	86	86	84	90	93	11	95	96	96	27	115	107	98
LY22006	21	92	20	20	78	18	19	31	10	9	86	86	86	16	30	11	26	92	0	25	17	16	13	15	13	21	21	17	19	90	15	14	30	21	21	42	8	8	22	12	15	83	17	18	18	81	37	29	20
HB22008	32	103	31	31	89	29	30	42	21	20	97	97	97	27	41	22	37	103	25	0	28	27	24	26	24	32	32	28	28	101	26	25	41	30	30	53	19	19	33	23	26	94	28	29	29	92	48	40	31
HB22011	8	79	7	7	65	5	6	18	13	12	73	73	73	19	17	14	13	79	17	28	0	19	16	18	16	24	24	20	22	77	18	17	17	24	24	45	11	11	9	15	18	70	20	21	21	68	40	32	23
HBRJ22041-1	23	94	22	22	80	20	21	33	10	9	88	88	88	16	32	11	28	94	16	27	19	0	13	15	13	23	21	17	21	92	15	14	32	23	23	42	8	8	24	14	15	85	19	20	20	83	37	29	20
HBRJ22049	20	91	19	19	77	17	18	30	7	6	85	85	85	13	29	8	25	91	13	24	16	13	0	4	0	20	18	6	18	89	12	11	29	20	20	39	5	5	21	11	12	82	16	17	17	80	34	26	17
HBRJ22050	22	93	21	21	79	19	20	32	9	8	87	87	87	15	31	10	27	93	15	26	18	15	4	0	4	22	20	8	20	91	14	13	31	22	22	41	7	7	23	13	14	84	18	19	19	82	36	28	19
HBRJ22051-2	20	91	19	19	77	17	18	30	7	6	85	85	85	13	29	8	25	91	13	24	16	13	0	4	0	20	18	6	18	89	12	11	29	20	20	39	5	5	21	11	12	82	16	17	17	80	34	26	17
HBRJ22052-2	28	99	27	27	85	25	26	38	17	16	93	93	93	23	37	18	33	99	21	32	24	23	20	22	20	0	28	24	26	97	22	21	37	28	28	49	15	15	29	19	22	90	24	25	25	88	44	36	27
HBRJ22054	28	99	27	27	85	25	26	38	15	14	93	93	93	21	37	16	33	99	21	32	24	21	18	20	18	28	0	22	26	97	12	11	37	28	28	47	13	13	29	19	20	90	24	25	25	88	42	34	25
HBRJ22059	24	95	23	23	81	21	22	34	11	10	89	89	89	17	33	12	29	95	17	28	20	17	6	8		24	22	0	22	93	16	15	33	24	24	43	9	9	25	15	16	86	20	21	21	84	38	30	21
HBRJ22089-2	26	97	25	25	83	23	24	36	15	14	91	91	91	21	35	16	31	97	19	28	22	21	18	20	18	26	26	22	0	95	20	19	35	6	4	47	13	13	27	17	20	88	22	23	23	86	42	34	25
HBRJ22093-3	81	32	80	80	24	78	79	91	86	85	32	32	32	92	86	87	86	38	90	101	77	92	89	91	89	97	97	93	95	0	91	90	90	97	97	118	84	84	82	88	91	29	93	94	94	27	113	105	96
HBRJ22096-3	22	93	21	21	79	19	20	32	9	8	87	87	87	15	31	10	27	93	15	26	18	15	12	14	12	22	12	16	20	91	0	1	31	22	22	41	7	7	23	13	14	84	18	19	19	82	36	28	19
HBRJ22098-2	21	92	20	20	78	18	19	31	8	7	86	86	86	14	30	9	26	92	14	25	17	14	11	13	11	21	11	15	19	90	1	0	30	21	21	40	6	6	22	12	13	83	17	18	18	81	35	27	18
HBRJ22102-2	19	92	18	18	78	16	17	29	26	25	86	86	86	32	30	27	26	92	30	41	17	32	29	31	29	37	37	33	35	90	31	30	0	37	37	58	24	24	20	28	31	83	33	34	34	81	53	45	36
HBRJ22136-2	28	99	27	27	85	25	26	38	17	16	93	93	93	23	37	18	33	99	21	30	24	23	20	22	20	28	28	24	6	97	22	21	37	0	8	49	15	15	29	19	22	90	24	25	25	88	44	36	27
HBRJ22137-2	28	99	27	27	85	25	26	38	17	16	93	93	93	23	37	18	33	99	21	30	24	23	20	22	20	28	28	24	4	97	22	21	37	8	0	49	15	15	29	19	22	90	24	25	25	88	44	36	27
JY22002	49	120	48	48	106	46	47	59	36	35	114	114	114	42	58	37	54	120	42	53	45	42	39	41	39	49	47	43	47	118	41	40	58	49	49	0	34	34	50	40	41	111	45	46	46	109	63	55	46
KF22045	15	86	14	14	72	12	13	25	2	1	80	80	80	8	24	3	20	86	8	19	11	8	5	7	5	15	13	9	13	84	7	6	24	15	15	34	0	0	16	6	7	77	11	12	12	75	29	21	12
KF22054	15	86	14	14	72	12	13	25	2	1	80	80	80	8	24	3	20	86	8	19	11	8	5	7	5	15	13	9	13	84	7	6	24	15	15	34	0	0	16	6	7	77	11	12	12	75	29	21	12
NY2007	11	84	10	10	70	8	9	21	18	17	78	78	78	24	22	19	18	84	22	33	9	24	21	23	21	29	29	25	27	82	23	22	20	29	29	50	16	16	0	20	23	75	25	26	26	73	45	37	28
NY22003	19	90	18	18	76	16	17	29	8	7	84	84	84	14	28	9	24	90	12	23	15	14	11	13	11	19	19	15	17	88	13	12	28	19	19	40	6	6	20	0	13	81	15	16	16	79	35	27	18
NY22036	22	93	21	21	79	19	20	32	9	8	87	87	87	15	31	10	27	93	15	26	18	15	12	14	12	22	20	16	20	91	14	13	31	22	22	41	7	7	23	13	0	84	18	19	19	82	36	28	19
PDS22032	74	31	73	73	15	71	72	84	79	78	25	25	25	85	79	80	79	11	83	94	70	85	82	84	82	90	90	86	88	29	84	83	83	90	90	111	77	77	75	81	84	0	86	87	87	18	106	98	89
PDS22070	24	95	23	23	81	21	22	34	13	12	89	89	89	19	33	14	29	95	17	28	20	19	16	18	16	24	24	20	22	93	18	17	33	24	24	45	11	11	25	15	18	86	0	1	1	84	40	32	23
PDS22071	25	96	24	24	82	22	23	35	14	13	90	90	90	20	34	15	30	96	18	29	21	20	17	19	17	25	25	21	23	94	19	18	34	25	25	46	12	12	26	16	19	87	1	0	0	85	41	33	24
PDS22072	25	96	24	24	82	22	23	35	14	13	90	90	90	20	34	15	30	96	18	29	21	20	17	19	17	25	25	21	23	94	19	18	34	25	25	46	12	12	26	16	19	87	1	0	0	85	41	33	24
PDS22078	72	29	71	71	13	69	70	82	77	76	23	23	23	83	77	78	77	27	81	92	68	83	80	82	80	88	88	84	86	27	82	81	81	88	88	109	75	75	73	79	82	18	84	85	85	0	104	96	87
PY21006-1	44	115	43	43	101	41	42	54	31	30	109	109	109	37	53	32	49	115	37	48	40	37	34	36	34	44	42	38	42	113	36	35	53	44	44	63	29	29	45	35	36	106	40	41	41	104	0	50	41
PY22016-2	36	107	35	35	93	33	34	46	23	22	101	101	101	29	45	24	41	107	29	40	32	29	26	28	26	36	34	30	34	105	28	27	45	36	36	55	21	21	37	27	28	98	32	33	33	96	50	0	33
PY22018	27	98	26	26	84	24	25	37	14	13	92	92	92	20	36	15	32	98	20	31	23	20	17	19	17	27	25	21	25	96	19	18	36	27	27	46	12	12	28	18	19	89	23	24	24	87	41	33	0
PY22019	24	95	23	23	81	21	22	34	11	10	89	89	89	17	33	12	29	95	17	28	20	17	14	16	14	24	22	18	22	93	16	15	33	24	24	43	9	9	25	15	16	86	20	21	21	84	38	30	5
PY22033-1	26	97	25	25	83	23	24	36	15	14	91	91	91	21	35	16	31	97	19	30	22	21	18	20	18	26	26	22	24	95	20	19	35	26	26	47	13	13	27	17	20	88	22	23	23	86	42	34	25
PYS22001-4	23	94	22	22	80	20	21	33	10	9	88	88	88	16	32	11	28	94	16	27	19	16	5	7	5	23	21	9	21	92	15	14	32	23	23	42	8	8	24	14	15	85	19	20	20	83	37	29	20
XC22003	15	86	14	14	72	12	13	25	20	19	80	80	80	26	24	21	20	86	24	35	7	26	23	25	23	31	31	27	29	84	25	24	24	31	31	52	18	18	16	22	25	77	27	28	28	75	47	39	30
XX20057	11	82	10	10	68	8	9	21	16	15	76	76	76	22	20	17	16	82	20	31	7	22	19	21	19	27	27	23	25	80	21	20	20	27	27	48	14	14	12	18	21	73	23	24	24	71	43	35	26
ZK22002	27	98	26	26	84	24	25	37	14	13	92	92	92	20	36	15	32	98	20	31	23	20	17	19	17	27	25	21	25	96	19	18	36	27	27	46	12	12	28	18	19	89	23	24	24	87	41	33	24
ZK22003	14	87	13	13	73	11	12	24	21	20	81	81	81	27	25	22	21	87	25	36	12	27	24	26	24	32	32	28	30	85	26	25	23	32	32	53	19	19	15	23	26	78	28	29	29	76	48	40	31
ZKRJ22003	8	81	7	7	67	5	6	18	15	14	75	75	75	21	19	16	15	81	19	30	6	21	18	20	18	26	26	22	24	79	20	19	17	26	26	47	13	13	9	17	20	72	22	23	23	70	42	34	25
ZKRJ22036	9	82	8	8	68	6	7	19	16	15	76	76	76	22	20	17	16	82	20	31	7	22	19	21	19	27	27	23	25	80	21	20	18	27	27	48	14	14	10	18	21	73	23	24	24	71	43	35	26
ZKRJ22063	25	98	18	18	84	22	23	35	32	31	92	92	92	38	36	33	32	98	36	47	23	38	35	37	35	43	43	39	41	96	37	36	34	43	43	64	30	30	26	34	37	89	39	40	40	87	59	51	42
ZKRJ22068	14	87	13	13	73	11	12	24	21	20	81	81	81	27	25	22	21	87	25	36	12	27	24	26	24	32	32	28	30	85	26	25	23	32	32	53	19	19	15	23	26	78	28	29	29	76	48	40	31
ZKRJ22081	15	88	14	14	74	12	13	25	22	21	82	82	82	28	26	23	22	88	26	37	13	28	25	27	25	33	33	29	31	86	27	26	24	33	33	54	20	20	16	24	27	79	29	30	30	77	49	41	32
ZKRJ22082	20	91	19	19	77	17	18	30	25	24	85	85	85	31	29	26	25	91	29	40	16	31	28	30	28	36	36	32	34	89	30	29	29	36	36	57	23	23	21	27	30	82	32	33	33	80	52	44	35
ZKRJ22083	12	85	11	11	71	9	10	22	19	18	79	79	79	25	23	20	19	85	23	34	10	25	22	24	22	30	30	26	28	83	24	23	21	30	30	51	17	17	13	21	24	76	26	27	27	74	46	38	29
ZKRJ22084	26	99	25	25	85	23	24	36	33	32	93	93	93	39	37	34	33	99	37	48	24	39	36	38	36	44	44	40	42	97	38	37	27	44	44	65	31	31	27	35	38	90	40	41	41	88	60	52	43
ZZ20030	17	88	16	16	74	14	15	27	4	3	82	82	82	10	26	5	22	88	10	21	13	10	7	9	7	17	15	11	15	86	9	8	26	17	17	36	2	2	18	8	9	79	13	14	14	77	31	23	14
ZZ20115	18	89	17	17	75	15	16	28	5	4	83	83	83	11	27	6	23	89	11	22	14	11	8	10	8	18	16	12	16	87	10	9	27	18	18	37	3	3	19	9	10	80	14	15	15	78	32	24	15
ZZ22053-2	10	83	9	9	69	7	8	20	17	16	77	77	77	23	21	18	17	83	21	32	8	23	20	22	20	28	28	24	26	81	22	21	19	28	28	49	15	15	11	19	22	74	24	25	25	72	44	36	27
ZZ22117-2	28	99	27	27	85	25	26	38	15	14	93	93	93	21	37	16	33	99	21	32	24	21	18	20	18	28	26	22	26	97	20	19	37	28	28	47	13	13	29	19	20	90	24	25	25	88	42	34	25
[truncated: 19 more columns]
